# Supplementary material for: Assessment of the Impact of Metals in Wild Edible Mushrooms from Dambovita County, Romania, on Human Health
Source: Foods. 2025 Oct 17;14(20):3540. doi: 10.3390/foods14203540 (PMC12564050; doi:10.3390/foods14203540)
Supplement: Supplementary file 1 [file foods-14-03540-s001.zip]

Archive with 1 entries (1 files):
- foods-3917852-supplementary.pdf
